# Supplementary material for: Solid-Phase Synthesis of the Bicyclic Peptide OL-CTOP Containing Two Disulfide Bridges, and an Assessment of Its In Vivo μ-Opioid Receptor Antagonism after Nasal Administration
Source: Molecules. 2023 Feb 15;28(4):1822. doi: 10.3390/molecules28041822 (PMC9963138; doi:10.3390/molecules28041822)
Supplement: Supplementary file 1 [file molecules-28-01822-s001.zip]

Archive with 1 entries (1 files):
- molecules-2085109-supplementary.pdf
